# Supplementary material for: Development of Human Rhinovirus RNA Reference Material Using Digital PCR
Source: Genes (Basel). 2023 Dec 14;14(12):2210. doi: 10.3390/genes14122210 (PMC10742479; doi:10.3390/genes14122210)
Supplement: Supplementary file 1 [file genes-14-02210-s001.zip]

Archive with 1 entries (1 files):
- genes-2671708-supplementary.pdf
